# Supplementary material for: Surveillance and Control of African Swine Fever in the Early Phase of the COVID-19 Pandemic, March-May 2020: A Multi-Country E-Survey
Source: Front Vet Sci. 2022 Jun 6;9:867631. doi: 10.3389/fvets.2022.867631 (PMC9238323; doi:10.3389/fvets.2022.867631)
Supplement: Supplementary Material 1 — PDF version of the Google Forms of the questionnaire sent for this study. [file Data_Sheet_1.zip]

Archive with 10 entries (10 files):
- Supplementary Material 1.PDF
- Supplementary Material 10.TIF
- Supplementary Material 2.TIFF
- Supplementary Material 3.JPEG
- Supplementary Material 4.DOCX
- Supplementary Material 5.TIFF
- Supplementary Material 6.TIFF
- Supplementary Material 7.JPEG
- Supplementary Material 8.TIFF
- Supplementary Material 9.DOCX
